# Supplementary material for: Evolutionary and functional analysis of the DIR gene family in Moso bamboo: insights into rapid shoot growth and stress responses
Source: Front Plant Sci. 2025 Feb 25;16:1535733. doi: 10.3389/fpls.2025.1535733 (PMC11893575; doi:10.3389/fpls.2025.1535733)
Supplement: Supplementary file 1 [file Table1.xlsx]

## Sheet: Sheet1
Table S1. Primers for qRT-PCR
Number	Primer name	Primer sequence（5’~3’）
1	PeDIR02-F	TCCAGCAACTCTTCCTCCAC
2	PeDIR02-R	ATGCTCATCTCCCTCACCTG
3	PeDIR08-F	CCGGTGTACCTGCACTTGTA
4	PeDIR08-R	TCAGTCAGGAGGTCGTCGAT
5	PeDIR09-F	CGTACTGTGGAAGACGAGCA
6	PeDIR09-R	ACCCACCCGTACACTACTGC
7	PeDIR11-F	GCTTCAGCGCACCTACACTT
8	PeDIR11-R	ACCGACGCCCAGATGTACT
9	PeDIR12-F	GGTGAATGGGCTATTGTTGG
10	PeDIR12-R	CTTGAAATGTGCCTCCGTTT
11	PeDIR20-F	ATATCTATGCCGGCAACTGG
12	PeDIR20-R	TGCGTCTTTTTGCTGATGAC
13	PeDIR26-F	CGTACTGTGGAAGACGAGCA
14	PeDIR26-R	ACCCACCCGTACACTACTGC
15	PeDIR27-F	AGCACACCAGCATTCTCCT
16	PeDIR27-R	GGGTCGTCGATGACGTACAG
17	PeDIR34-F	AAGTACGAGAAAGCCAAG
18	PeDIR34-R	GAGATGTGAACACTGAAC
19	PeDIR41-F	CTCAGCTTCTTTGGAGTC
20	PeDIR41-R	GAGGTGAATGTTGAACTG
21	PeDIR53-F	GACCATGAACGTGGTGCTC
22	PeDIR53-R	AGGTAAAGCGTCCACGAAGA
23	PeNTB-F	TCTTGTTTGACACCGAAGAGGAG
24	PeNTB-R	AATAGCTGTCCCTGGAGGAGTTT
