# Supplementary material for: Evolutionary and functional analysis of the DIR gene family in Moso bamboo: insights into rapid shoot growth and stress responses
Source: Front Plant Sci. 2025 Feb 25;16:1535733. doi: 10.3389/fpls.2025.1535733 (PMC11893575; doi:10.3389/fpls.2025.1535733)
Supplement: Supplementary file 2 [file Table2.xlsx]

## Sheet: Sheet1
Table S2. Primer in this paper
Primer name	Primer sequence(5’~3’)	Usage
PeDIR02-F	ATGACGACGACAAGGCGGG	Gene Clone
PeDIR02-R	TTATGCCTTGACGTAGACGGTGTA
GFP-PeDIR02-F	gagctcggtacccggggatccATGACGACGACAAGGCGGG	Subcellular Localization
GFP-PeDIR02-R	catgtcgactctagaggatccTGCCTTGACGTAGACGGTGTA
BDPeDIR02-F	ggccgaattcccggggATGACGACGACAAGGCGGG	BD Vectors
BD-PeDIR02-R	ccgctgcaggtcgacggatccTGCCTTGACGTAGACGGTGTA
AD-PeDIR02-F	gagtggccattatggcccgggATGACGACGACAAGGCGGG	AD Vectors
AD-PeDIR02-R	gccgacatgttttttcccgggTGCCTTGACGTAGACGGTGTA
