# Supplementary material for: Evolutionary and functional analysis of the DIR gene family in Moso bamboo: insights into rapid shoot growth and stress responses
Source: Front Plant Sci. 2025 Feb 25;16:1535733. doi: 10.3389/fpls.2025.1535733 (PMC11893575; doi:10.3389/fpls.2025.1535733)
Supplement: Supplementary file 4 [file Table4.xlsx]

## Sheet: Sheet1
Table S4. Predicted results of PeDIR transcription factors
TF gene id	TF gene name	Target gene id	Target gene name	Pvalue	Cor
PH02Gene26473	ERF3	PH02Gene32510	PeDIR47	1.57e-07	0.955013
PH02Gene21783	ERF2	PH02Gene32510	PeDIR47	1.91e-07	0.960231
PH02Gene23445	BBR-BPC1	PH02Gene30332	PeDIR27	3.16e-07	-0.955627
PH02Gene41658	MYB_related1	PH02Gene32510	PeDIR47	9.84e-07	0.973004
PH02Gene39376	ERF5	PH02Gene32510	PeDIR47	2.28e-06	0.95578
PH02Gene51015	DOF4	PH02Gene07832	PeDIR43	2.3e-06	0.963359
PH02Gene31429	MYB2	PH02Gene47479	PeDIR09	2.55e-06	0.95053
PH02Gene07468	DOF1	PH02Gene07832	PeDIR43	2.9e-06	0.969883
PH02Gene34453	DOF2	PH02Gene07832	PeDIR43	2.9e-06	0.964951
PH02Gene02351	ERF1	PH02Gene32510	PeDIR47	9.36e-06	0.959936
PH02Gene19606	SBP1	PH02Gene07832	PeDIR43	1.06e-05	0.973869
PH02Gene15690	SRF1	PH02Gene15063	PeDIR37	1.08e-05	0.961416
PH02Gene17656	SBP2	PH02Gene07832	PeDIR43	1.35e-05	0.967414
PH02Gene27223	WRKY2	PH02Gene37326	PeDIR16	1.41e-05	0.950122
PH02Gene44878	RAV1	PH02Gene07832	PeDIR43	1.69e-05	0.979921
PH02Gene01663	MYB3	PH02Gene20575	PeDIR44	2.02e-05	0.97214
PH02Gene44184	HB2	PH02Gene07832	PeDIR43	2.16e-05	0.958872
PH02Gene06394	MYB4	PH02Gene39117	PeDIR04	2.71e-05	0.965459
PH02Gene41006	DOF3	PH02Gene49728	PeDIR36	3.01e-05	0.950729
PH02Gene10494	MYB1	PH02Gene20575	PeDIR44	3.52e-05	0.972532
PH02Gene05955	bHLH1	PH02Gene32510	PeDIR47	3.82e-05	0.962756
PH02Gene37557	WRKY1	PH02Gene20575	PeDIR44	4.18e-05	0.967694
PH02Gene09228	CPP1	PH02Gene11037	PeDIR42	4.63e-05	0.95029
PH02Gene04225	GATA1	PH02Gene15063	PeDIR37	5.29e-05	0.976835
PH02Gene42041	ZF-HD1	PH02Gene49728	PeDIR36	8.11e-05	0.990946
PH02Gene35313	ERF4	PH02Gene32510	PeDIR47	8.85e-05	0.962075
PH02Gene15869	NAC1	PH02Gene32510	PeDIR47	9.74e-05	0.987696
PH02Gene26729	HB1	PH02Gene07832	PeDIR43	9.97e-05	0.979096
